# Supplementary material for: Bias-Modified Schottky Barrier Height-Dependent Graphene/ReSe2 van der Waals Heterostructures for Excellent Photodetector and NO2 Gas Sensing Applications
Source: Nanomaterials (Basel). 2022 Oct 22;12(21):3713. doi: 10.3390/nano12213713 (PMC9658387; doi:10.3390/nano12213713)
Supplement: Supplementary file 1 [file nanomaterials-12-03713-s001.zip]

Archive with 1 entries (1 files):
- nanomaterials-1989967-supplementary.pdf
